# Supplementary material for: Different Clinical Outcomes of COVID-19 in Two Healthcare Workers Vaccinated with BNT162b2 Vaccine, Infected with the Same Viral Variant but with Different Predisposing Conditions for the Progression of the Disease
Source: Vaccines (Basel). 2022 Feb 15;10(2):298. doi: 10.3390/vaccines10020298 (PMC8877805; doi:10.3390/vaccines10020298)
Supplement: Supplementary file 1 [file vaccines-10-00298-s001.zip]

Archive with 1 entries (1 files):
- vaccines-1562275-supplementary.pdf
